# Supplementary material for: Years of life lost due to infectious diseases in Poland
Source: PLoS One. 2017 Mar 23;12(3):e0174391. doi: 10.1371/journal.pone.0174391 (PMC5363939; doi:10.1371/journal.pone.0174391)
Supplement: S1 File — (XLSX) [file pone.0174391.s001.xlsx]

## Sheet: Arkusz1
sex	year_of_birth	year_of_death	ICD10_nr
m	1955	1999	A16
f	1966	1999	B23
m	1934	1999	A41
f	1960	1999	A41
m	1960	1999	A16
m	1943	1999	A15
m	1945	1999	A15
m	1932	1999	A16
m	1946	1999	A16
m	1949	1999	A16
m	1953	1999	A16
m	1928	1999	A15
m	1924	1999	A16
m	1929	1999	A41
m	1925	1999	A16
m	1931	1999	A16
m	1959	1999	A15
f	1946	1999	A16
m	1955	1999	A15
m	1962	1999	B20
m	1963	1999	B22
m	1973	1999	B20
f	1938	1999	A16
m	1937	1999	A16
m	1947	1999	A16
m	1942	1999	A15
f	1960	1999	A41
m	1960	1999	A16
m	1949	1999	A41
m	1925	1999	A16
m	1961	1999	A15
m	1931	1999	A16
m	1934	1999	B90
m	1926	1999	B18
f	1949	1999	A15
m	1916	1999	A15
m	1951	1999	B90
f	1997	1999	A41
f	1938	1999	B90
m	1915	1999	A16
m	1943	1999	A16
m	1999	1999	A09
m	1933	1999	A16
m	1942	1999	A16
f	1997	1999	A41
m	1966	1999	A16
m	1926	1999	B18
f	1963	1999	A16
m	1952	1999	A15
m	1934	1999	A16
m	1996	1999	A39
m	1943	1999	B19
f	1942	1999	A15
f	1952	1999	A16
m	1932	1999	A16
m	1960	1999	B23
m	1957	1999	A17
f	1931	1999	A41
m	1935	1999	A15
f	1933	1999	A41
m	1943	1999	A15
m	1924	1999	A16
m	1952	1999	A16
m	1919	1999	A41
m	1909	1999	A15
m	1923	1999	A16
m	1924	1999	A41
m	1972	1999	B24
m	1929	1999	A41
m	1953	1999	A16
m	1940	1999	A16
f	1922	1999	A15
f	1917	1999	A41
m	1969	1999	B24
f	1937	1999	B16
m	1922	1999	A41
m	1966	1999	A41
f	1934	1999	A41
m	1959	1999	A41
m	1931	1999	B18
f	1970	1999	B20
m	1925	1999	A15
m	1950	1999	A16
m	1920	1999	A16
m	1955	1999	A16
m	1922	1999	A16
m	1935	1999	B18
m	1931	1999	A16
f	1998	1999	A39
m	1930	1999	A16
m	1949	1999	A41
f	1972	1999	B24
m	1955	1999	B90
m	1924	1999	B18
m	1929	1999	A16
m	1923	1999	A41
m	1946	1999	B19
m	1966	1999	A15
f	1974	1999	A48
m	1999	1999	A41
f	1932	1999	A41
m	1981	1999	A41
m	1946	1999	A16
m	1934	1999	A41
m	1925	1999	A15
f	1924	1999	A41
m	1999	1999	A41
m	1928	1999	A16
m	1915	1999	A16
m	1924	1999	A16
f	1937	1999	A16
f	1911	1999	A16
m	1992	1999	A39
f	1970	1999	B22
m	1964	1999	B24
m	1953	1999	B24
f	1976	1999	A41
m	1968	1999	B20
m	1971	1999	B23
f	1942	1999	A15
m	1962	1999	B24
m	1942	1999	A16
m	1958	1999	A16
m	1959	1999	A16
m	1970	1999	B24
m	1993	1999	B94
m	1943	1999	A16
m	1941	1999	A15
f	1932	1999	A16
f	1931	1999	A16
m	1998	1999	A39
m	1928	1999	A15
f	1927	1999	A15
m	1946	1999	A41
m	1943	1999	A16
m	1953	1999	A16
m	1955	1999	A16
f	1937	1999	A15
m	1931	1999	A15
m	1953	1999	A16
f	1995	1999	B34
f	1952	1999	A41
f	1942	1999	A41
m	1951	1999	A16
m	1947	1999	A15
m	1963	1999	B20
m	1992	1999	A41
m	1964	1999	B24
m	1949	1999	A15
f	1965	1999	A41
f	1971	1999	B20
m	1932	1999	A41
m	1929	1999	B18
m	1941	1999	A15
m	1965	1999	B20
f	1923	1999	A41
f	1954	1999	A15
f	1919	1999	A41
m	1925	1999	A41
m	1911	1999	A15
m	1914	1999	B02
m	1988	1999	A41
f	1910	1999	A41
m	1966	1999	B24
m	1919	1999	A41
m	1936	1999	B21
f	1932	1999	A41
m	1915	1999	A41
m	1929	1999	A41
m	1954	1999	A41
f	1970	1999	B20
m	1919	1999	A15
m	1975	1999	B24
f	1920	1999	A41
m	1964	1999	A19
m	1924	1999	A16
m	1938	1999	A41
m	1968	1999	B18
m	1931	1999	A40
m	1955	1999	A41
m	1999	1999	A41
m	1961	1999	A41
f	1922	1999	A41
m	1932	1999	A48
m	1995	1999	A41
m	1961	1999	A15
f	1927	1999	A41
m	1966	1999	B20
f	1947	1999	A41
f	1931	1999	A41
m	1921	1999	A41
m	1940	1999	A41
m	1952	1999	A15
m	1951	1999	A15
m	1945	1999	B17
m	1954	1999	A41
f	1946	1999	A15
f	1942	1999	A41
m	1933	1999	A16
m	1932	1999	A41
m	1994	1999	A41
m	1955	1999	A15
f	1998	1999	A41
f	1922	1999	A02
m	1939	1999	B16
f	1998	1999	A09
f	1970	1999	A17
m	1959	1999	A15
f	1927	1999	A16
m	1926	1999	B17
m	1932	1999	A41
f	1931	1999	A16
f	1919	1999	A02
f	1927	1999	A16
f	1918	1999	A41
f	1939	1999	A31
f	1961	1999	A41
m	1931	1999	A15
m	1949	1999	B99
m	1933	1999	A16
m	1940	1999	A41
m	1936	1999	B18
m	1930	1999	A15
m	1911	1999	A15
f	1998	1999	A09
m	1922	1999	A16
f	1923	1999	A16
f	1929	1999	A41
m	1930	1999	A16
m	1925	1999	A16
f	1926	1999	A16
m	1934	1999	A16
m	1957	1999	A49
m	1940	1999	A27
m	1961	1999	A16
f	1948	1999	B18
m	1944	1999	A41
m	1954	1999	A16
m	1940	1999	A16
f	1932	1999	A86
m	1995	1999	A41
f	1992	1999	A41
m	1946	1999	B18
m	1924	1999	B16
f	1954	1999	A15
f	1921	1999	A08
m	1924	1999	A16
m	1922	1999	B16
f	1938	1999	A41
f	1998	1999	A39
m	1936	1999	A16
m	1951	1999	A15
m	1953	1999	A16
m	1943	1999	A41
f	1967	1999	A16
f	1917	1999	B34
f	1917	1999	B02
m	1934	1999	A16
f	1922	1999	A40
f	1924	1999	B18
m	1999	1999	A41
f	1992	1999	A39
f	1931	1999	A41
f	1924	1999	A16
m	1927	1999	B18
m	1943	1999	A86
m	1913	1999	A16
f	1938	1999	A81
f	1908	1999	B18
m	1966	1999	B20
f	1913	1999	A31
m	1960	1999	B20
f	1959	1999	A17
m	1960	1999	A41
m	1924	1999	A41
f	1917	1999	A41
f	1914	1999	A41
m	1948	1999	A16
f	1998	1999	A39
m	1943	1999	A16
m	1949	1999	B23
m	1926	1999	A15
m	1999	1999	A41
f	1947	1999	A15
m	1935	1999	B37
f	1950	1999	A31
m	1939	1999	B16
f	1958	1999	B20
f	1940	1999	A15
f	1998	1999	A41
f	1929	1999	A41
f	1933	1999	A46
f	1912	1999	A09
m	1968	1999	B20
f	1933	1999	A15
m	1969	1999	A86
m	1916	1999	A15
m	1920	1999	B90
m	1984	1999	A81
f	1935	1999	A41
m	1954	1999	A16
m	1921	1999	A15
m	1951	1999	A15
m	1925	1999	A41
f	1913	1999	A41
m	1940	1999	A41
f	1996	1999	A09
m	1949	1999	A15
m	1934	1999	A41
m	1997	1999	A41
m	1972	1999	B24
f	1987	1999	A41
f	1928	1999	A17
m	1999	1999	A41
f	1992	1999	A41
m	1923	1999	A41
m	1927	1999	A15
m	1957	1999	B24
m	1970	1999	A41
m	1915	1999	A18
m	1935	1999	A16
f	1915	1999	A15
f	1999	1999	A41
f	1919	1999	A18
f	1998	1999	B25
m	1999	1999	A41
m	1928	1999	A16
f	1919	1999	A41
m	1951	1999	A16
f	1913	1999	A87
m	1930	1999	A16
m	1997	1999	A41
m	1939	1999	A16
f	1920	1999	A41
m	1925	1999	A16
m	1940	1999	A16
m	1998	1999	A41
m	1949	1999	B17
m	1933	1999	B90
f	1942	1999	A41
m	1929	1999	A41
m	1932	1999	B18
m	1934	1999	A16
f	1927	1999	A41
m	1919	1999	A16
f	1999	1999	A41
m	1931	1999	A16
m	1962	1999	A16
f	1940	1999	A16
f	1914	1999	B16
m	1994	1999	A41
m	1960	1999	A16
m	1999	1999	A41
m	1970	1999	B20
f	1922	1999	A09
f	1920	1999	A16
m	1950	1999	A16
f	1999	1999	A09
m	1922	1999	A16
f	1924	1999	A41
m	1957	1999	A15
f	1933	1999	A41
m	1999	1999	A41
m	1960	1999	A16
f	1940	1999	A41
m	1931	1999	A09
m	1955	1999	A52
m	1936	1999	A16
f	1913	1999	A09
f	1939	1999	A41
m	1951	1999	A41
f	1926	1999	A16
m	1958	1999	B18
m	1922	1999	A87
f	1952	1999	A41
m	1938	1999	B90
m	1933	1999	B90
m	1927	1999	A69
m	1925	1999	A15
m	1949	1999	A15
m	1957	1999	A15
m	1928	1999	B49
m	1912	1999	A09
f	1913	1999	A41
m	1955	1999	A16
f	1925	1999	A41
m	1948	1999	A16
f	1948	1999	A49
f	1998	1999	A41
m	1939	1999	A16
m	1941	1999	A16
f	1971	1999	B24
m	1920	1999	A41
m	1968	1999	A15
f	1995	1999	A41
m	1922	1999	A41
f	1919	1999	A16
m	1919	1999	A41
m	1992	1999	A41
f	1924	1999	A16
f	1937	1999	A18
m	1950	1999	A41
f	1909	1999	A41
m	1954	1999	A16
m	1926	1999	A41
f	1927	1999	A16
m	1990	1999	A41
m	1938	1999	A16
m	1999	1999	A41
f	1921	1999	A09
f	1926	1999	A17
m	1965	1999	A16
m	1936	1999	A15
m	1934	1999	A15
m	1953	1999	A16
m	1920	1999	B17
f	1932	1999	A41
f	1915	1999	A16
m	1934	1999	A16
m	1954	1999	A16
m	1930	1999	A15
f	1923	1999	A16
m	1945	1999	A40
f	1985	1999	A40
f	1976	1999	A86
m	1930	1999	B15
f	1999	1999	A41
m	1961	1999	A41
m	1964	1999	B24
m	1946	1999	A16
m	1917	1999	A16
f	1927	1999	A41
f	1946	1999	A17
m	1933	1999	A15
m	1922	1999	A15
f	1925	1999	A15
m	1975	1999	B20
m	1920	1999	A16
m	1928	1999	A16
m	1937	1999	A39
f	1925	1999	A41
m	1935	1999	A16
m	1931	1999	A40
m	1962	1999	B18
m	1948	1999	A40
m	1964	1999	B20
m	1995	1999	A41
m	1949	1999	B49
m	1930	1999	A18
m	1958	1999	A48
m	1939	1999	A15
m	1931	1999	A41
f	1935	1999	A40
m	1949	1999	A16
m	1958	1999	B20
m	1958	1999	B16
f	1999	1999	B49
f	1954	1999	A40
m	1944	1999	A16
f	1994	1999	A41
f	1946	1999	A16
f	1940	1999	A40
m	1946	1999	A40
m	1939	1999	B18
m	1949	1999	B22
m	1953	1999	A15
m	1930	1999	A41
f	1931	1999	A41
m	1912	1999	A41
m	1951	1999	A41
m	1956	1999	B22
m	1960	1999	A19
m	1953	1999	A15
m	1925	1999	A15
m	1913	1999	B02
m	1933	1999	A16
m	1972	1999	A17
f	1927	1999	B16
m	1928	1999	A19
f	1935	1999	A41
m	1955	1999	A16
m	1944	1999	A16
m	1946	1999	A15
m	1927	1999	A16
m	1957	1999	A16
m	1954	1999	A16
m	1951	1999	B90
m	1936	1999	A16
m	1998	1999	A04
m	1939	1999	A16
f	1907	1999	A16
f	1931	1999	A41
m	1931	1999	A16
m	1925	1999	A15
f	1937	1999	A15
m	1934	1999	A41
m	1940	1999	A41
f	1951	1999	A86
f	1957	1999	A41
m	1929	1999	A41
m	1933	1999	A41
f	1925	1999	A41
m	1973	1999	B20
m	1979	1999	B22
f	1912	1999	A16
m	1972	1999	A41
f	1907	1999	A15
m	1956	1999	A18
f	1912	1999	A15
m	1951	1999	A16
m	1937	1999	A15
m	1935	1999	A15
m	1922	1999	A15
m	1962	1999	A15
f	1923	1999	A41
f	1945	1999	A16
m	1916	1999	A41
m	1928	1999	A16
m	1963	1999	A15
f	1908	1999	A41
m	1940	1999	A16
f	1916	1999	A41
f	1919	1999	A16
f	1940	1999	A41
m	1949	1999	A16
f	1923	1999	A16
f	1931	1999	A16
m	1906	1999	A16
m	1958	1999	A41
f	1932	1999	A16
m	1934	1999	B90
m	1999	1999	A41
m	1931	1999	A16
f	1917	1999	A16
m	1987	1999	A02
f	1999	1999	A41
m	1923	1999	A86
f	1928	1999	A41
m	1917	1999	A16
m	1948	1999	A41
m	1947	1999	B16
f	1938	1999	A16
f	1928	1999	A16
f	1957	1999	A41
m	1948	1999	A41
m	1964	1999	B24
m	1998	1999	A09
m	1958	1999	B18
m	1963	1999	A15
f	1954	1999	A41
f	1930	1999	A41
m	1957	1999	A16
m	1929	1999	A16
m	1922	1999	A16
m	1983	1999	A81
m	1935	1999	A16
m	1938	1999	A16
m	1930	1999	A16
m	1938	1999	A41
m	1920	1999	A41
m	1923	1999	A16
m	1938	1999	A16
m	1934	1999	B90
f	1968	1999	A15
m	1950	1999	A41
f	1942	1999	A41
m	1923	1999	B90
f	1962	1999	A15
f	1934	1999	A41
m	1925	1999	B90
f	1925	1999	A41
m	1958	1999	A05
m	1925	1999	A16
f	1994	1999	A41
m	1930	1999	A15
m	1927	1999	A16
m	1952	1999	A15
m	1938	1999	A41
m	1928	1999	A41
m	1958	1999	A16
m	1936	1999	B17
m	1979	1999	B24
m	1954	1999	A46
m	1913	1999	A15
f	1918	1999	A16
m	1953	1999	A16
f	1912	1999	A41
f	1923	1999	B19
f	1920	1999	A09
m	1936	1999	A41
m	1947	1999	A16
f	1934	1999	A16
f	1933	1999	A16
m	1925	1999	B18
f	1925	1999	A15
m	1935	1999	A41
m	1952	1999	A16
m	1961	1999	B19
f	1917	1999	A41
m	1953	1999	A41
m	1938	1999	A49
f	1918	1999	A49
m	1956	1999	A41
m	1919	1999	A41
m	1951	1999	A16
m	1935	1999	A15
m	1958	1999	A15
f	1917	1999	A41
m	1952	1999	A16
m	1924	1999	A15
m	1904	1999	A41
m	1919	1999	B90
f	1912	1999	A41
m	1925	1999	A41
m	1952	1999	A15
m	1948	1999	A41
f	1953	1999	A15
m	1939	1999	A16
m	1922	1999	A15
m	1927	1999	A16
f	1929	1999	A16
m	1929	1999	A16
f	1920	1999	B90
m	1952	1999	A41
m	1950	1999	A41
f	1920	1999	A09
f	1948	1999	A41
f	1930	1999	A41
m	1914	1999	A15
m	1934	1999	A41
m	1913	1999	A16
m	1970	1999	B24
m	1932	1999	A16
m	1957	1999	A16
m	1910	1999	A16
f	1912	1999	A41
f	1936	1999	A41
m	1931	1999	B16
f	1919	1999	B90
f	1931	1999	B90
f	1922	1999	A35
m	1938	1999	B90
m	1933	1999	A17
m	1935	1999	B90
m	1926	1999	B90
f	1923	1999	A41
m	1938	1999	A16
f	1936	1999	B16
m	1956	1999	B90
m	1951	1999	A15
m	1948	1999	A81
f	1913	1999	B90
m	1950	1999	B16
f	1999	1999	A09
f	1915	1999	A41
f	1935	1999	A41
m	1936	1999	B16
m	1922	1999	A41
f	1921	1999	A15
m	1958	1999	A15
f	1918	1999	B16
f	1918	1999	B16
m	1949	1999	A16
f	1936	1999	B90
f	1922	1999	B18
f	1932	1999	B18
f	1936	1999	B18
f	1945	1999	B19
f	1911	1999	A35
f	1916	1999	B18
f	1919	1999	B18
m	1958	1999	B17
m	1936	1999	B18
m	1921	1999	A16
m	1946	1999	A41
f	1940	1999	A81
m	1935	1999	A41
f	1979	1999	B18
m	1919	1999	B18
m	1983	1999	A41
m	1938	1999	A16
f	1928	1999	A41
m	1935	1999	A16
f	1999	1999	A41
f	1906	1999	A16
m	1922	1999	A16
m	1972	1999	B20
m	1944	1999	A16
m	1926	1999	A41
m	1924	1999	A16
f	1998	1999	A40
m	1940	1999	A16
f	1948	1999	A41
m	1925	1999	B90
m	1999	1999	A41
m	1929	1999	B90
m	1962	1999	A15
m	1951	1999	A16
m	1973	1999	A86
f	1927	1999	B18
m	1935	1999	A16
m	1936	1999	B90
m	1941	1999	A15
m	1934	1999	A87
m	1929	1999	B16
f	1958	1999	A41
f	1992	1999	A41
f	1921	1999	A41
m	1938	1999	B90
m	1925	1999	B18
f	1956	1999	B90
m	1931	1999	A15
m	1952	1999	B91
m	1999	1999	A41
f	1919	1999	A16
f	1948	1999	A86
m	1937	1999	A15
m	1918	1999	A87
f	1949	1999	B90
m	1954	1999	B18
f	1932	1999	A35
m	1939	1999	B18
m	1942	1999	B18
m	1930	1999	A41
f	1916	1999	A41
f	1933	1999	A15
f	1953	1999	A41
f	1941	1999	B19
f	1942	1999	B18
m	1958	1999	A15
m	1994	1999	A41
m	1942	1999	B16
m	1961	1999	B18
m	1921	1999	B94
f	1941	1999	B94
f	1921	1999	A52
f	1923	1999	A15
f	1919	1999	B17
m	1937	1999	B18
f	1931	1999	A15
m	1935	1999	B17
m	1945	1999	B16
f	1929	1999	B16
f	1926	1999	B18
m	1933	1999	B18
f	1921	1999	A41
f	1925	1999	B18
m	1944	1999	A15
m	1918	1999	A15
m	1970	1999	B20
f	1967	1999	A86
m	1933	1999	B18
f	1919	1999	B18
m	1927	1999	B19
f	1951	1999	A41
f	1927	1999	A81
f	1931	1999	B18
m	1912	1999	B18
m	1950	1999	B90
m	1920	1999	B16
f	1939	1999	B18
m	1937	1999	A15
m	1923	1999	B16
f	1933	1999	B90
m	1928	1999	B18
m	1954	1999	A15
f	1915	1999	B94
m	1921	1999	A41
m	1944	1999	B18
m	1961	1999	B90
m	1952	1999	B16
m	1921	1999	B18
f	1907	1999	A41
m	1945	1999	B18
m	1926	1999	B90
f	1920	1999	A35
m	1934	1999	B18
m	1943	1999	B18
m	1918	1999	B90
m	1942	1999	B16
m	1957	1999	A17
f	1999	1999	A39
f	1912	1999	A09
m	1933	1999	A16
f	1936	1999	A16
m	1957	1999	B90
f	1914	1999	B90
f	1999	1999	A41
m	1949	1999	B90
m	1998	1999	A41
f	1916	1999	A09
m	1948	1999	B16
f	1934	1999	A41
m	1959	1999	A41
m	1934	1999	B17
m	1952	1999	A16
m	1959	1999	B24
m	1916	1999	B90
m	1908	1999	A16
f	1919	1999	B19
m	1915	1999	A16
m	1954	1999	A16
m	1951	1999	A16
f	1914	1999	A16
f	1971	1999	A16
m	1929	1999	A16
m	1930	1999	A16
m	1920	1999	B90
f	1921	1999	B90
m	1952	1999	A16
f	1922	1999	A35
m	1915	1999	A41
m	1931	1999	A41
f	1913	1999	A16
m	1952	1999	A16
m	1945	1999	A16
m	1935	1999	A16
m	1922	1999	B90
m	1940	1999	A16
f	1955	1999	A16
m	1924	1999	A16
f	1970	1999	A41
m	1957	1999	A16
m	1962	1999	A16
m	1949	1999	A41
m	1999	1999	A41
f	1935	1999	A41
m	1930	1999	A16
m	1968	1999	B24
f	1952	1999	A41
m	1931	1999	A16
m	1930	1999	B90
m	1931	1999	A16
m	1960	1999	A16
m	1970	1999	B24
f	1921	1999	A16
m	1930	1999	A16
m	1937	1999	A16
m	1932	1999	B90
m	1945	1999	B90
f	1923	1999	B16
m	1928	1999	A41
m	1943	1999	A16
m	1948	1999	A16
m	1939	1999	A41
f	1932	1999	B16
f	1913	1999	B90
m	1956	1999	A16
m	1965	1999	A16
m	1940	1999	A16
m	1944	1999	B90
m	1918	1999	B90
m	1933	1999	A16
m	1952	1999	B90
f	1922	1999	A19
m	1924	1999	A16
f	1928	1999	A41
m	1998	1999	A41
f	1916	1999	A16
f	1913	1999	A41
f	1917	1999	A46
m	1928	1999	B16
f	1991	1999	A41
f	1926	1999	A15
m	1936	1999	A41
f	1920	1999	A16
m	1916	1999	A16
m	1916	1999	A41
m	1953	1999	A16
f	1914	1999	B90
m	1946	1999	A16
f	1923	1999	A41
f	1941	1999	A16
m	1947	1999	A16
m	1947	1999	A16
m	1933	1999	A16
m	1930	1999	A16
f	1909	1999	A41
f	1949	1999	A16
f	1908	1999	A16
m	1939	1999	A16
f	1932	1999	A41
f	1927	1999	B90
m	1955	1999	A16
m	1997	1999	A41
m	1975	1999	A41
m	1949	1999	A16
f	1920	1999	A41
m	1923	1999	A15
m	1928	1999	A16
m	1954	1999	A15
m	1975	1999	A41
f	1937	1999	A41
m	1943	1999	A16
f	1924	1999	A41
f	1939	1999	B19
m	1956	1999	B90
f	1999	1999	A41
m	1961	1999	A41
m	1939	1999	A16
f	1908	1999	B18
m	1938	1999	B90
m	1925	1999	A18
m	1928	1999	B90
m	1936	1999	A16
m	1935	1999	A16
m	1943	1999	B16
f	1913	1999	A09
m	1938	1999	B90
f	1982	1999	B58
m	1947	1999	A16
f	1999	1999	A41
m	1935	1999	A16
m	1930	1999	B90
m	1950	1999	A09
m	1943	1999	A16
m	1936	1999	A16
m	1934	1999	A09
m	1929	1999	B18
f	1918	1999	B90
m	1941	1999	A16
m	1929	1999	B90
m	1952	1999	B18
m	1915	1999	A05
f	1971	1999	A41
f	1999	1999	A39
m	1939	1999	A15
m	1952	1999	A16
m	1958	1999	A16
m	1941	1999	A16
m	1951	1999	B44
f	1921	1999	B90
f	1908	1999	A16
f	1914	1999	A16
m	1925	1999	A41
f	1923	1999	A16
m	1942	1999	A16
f	1918	1999	B90
m	1968	1999	A16
m	1926	1999	B90
m	1941	1999	A15
f	1917	1999	A16
m	1928	1999	A16
m	1944	1999	A16
f	1915	1999	A46
m	1968	1999	B24
f	1908	1999	A16
f	1916	1999	A41
m	1914	1999	A16
m	1938	1999	A16
m	1920	1999	B18
m	1921	1999	A05
m	1925	1999	A16
m	1930	1999	A16
f	1924	1999	A15
m	1928	1999	A16
m	1934	1999	A16
f	1930	1999	B90
m	1946	1999	B24
m	1950	1999	A16
f	1952	1999	B44
f	1993	1999	B25
m	1955	1999	B24
m	1930	1999	A16
m	1951	1999	A15
m	1955	1999	A16
f	1946	1999	B25
f	1917	1999	B16
m	1922	1999	A16
f	1917	1999	A16
m	1931	1999	A16
m	1987	1999	A41
m	1911	1999	A16
m	1943	1999	A16
m	1925	1999	A41
m	1925	1999	A16
m	1948	1999	A16
m	1932	1999	A16
m	1946	1999	A16
m	1916	1999	A41
f	1977	1999	A41
f	1951	1999	A16
m	1924	1999	B16
f	1914	1999	A16
m	1955	1999	A16
m	1929	1999	A16
f	1918	1999	A09
f	1949	1999	A41
m	1951	1999	B90
m	1923	1999	B90
m	1926	1999	B16
m	1950	1999	A16
m	1927	1999	B90
m	1947	1999	A16
m	1947	1999	A16
m	1931	1999	A41
m	1974	1999	A41
f	1932	1999	A41
f	1943	1999	A02
m	1952	1999	A16
m	1943	1999	A16
m	1926	1999	B16
m	1920	1999	A15
f	1934	1999	A41
f	1943	1999	A16
m	1944	1999	A16
f	1927	1999	A41
m	1940	1999	A16
m	1927	1999	A41
f	1972	1999	B24
f	1997	1999	A41
f	1934	1999	A41
f	1947	1999	A41
m	1929	1999	A16
f	1926	1999	A16
m	1926	1999	A16
m	1943	1999	A16
f	1903	1999	A05
m	1942	1999	B91
m	1928	1999	B59
m	1951	1999	A18
m	1937	1999	B44
f	1996	1999	A41
f	1911	1999	A46
f	1999	1999	A41
f	1910	1999	A41
f	1953	1999	A16
m	1946	1999	A50
f	1923	1999	A41
m	1929	1999	B90
m	1948	1999	A16
m	1956	1999	A41
m	1912	1999	A16
m	1922	1999	A41
m	1930	1999	A41
m	1937	1999	B90
f	1943	1999	A41
m	1932	1999	B90
m	1912	1999	A41
m	1926	1999	A18
f	1910	1999	A41
f	1913	1999	A16
m	1981	1999	B24
f	1936	1999	A81
m	1955	1999	B21
m	1919	1999	A16
f	1941	1999	A16
f	1911	1999	A09
f	1908	1999	A16
m	1928	1999	A16
m	1932	1999	A41
m	1921	1999	A41
f	1909	1999	A16
f	1941	1999	B34
m	1953	1999	B24
f	1954	1999	B21
m	1983	1999	A81
m	1944	1999	A16
f	1938	1999	A16
m	1954	1999	B23
f	1926	1999	A16
f	1998	1999	A41
f	1919	1999	A41
f	1921	1999	A16
f	1922	1999	A16
m	1999	1999	A39
m	1935	1999	A16
f	1918	1999	A41
m	1922	1999	A16
m	1944	1999	B90
m	1956	1999	A41
m	1958	1999	B90
f	1920	1999	B90
f	1917	1999	B18
m	1961	1999	A16
f	1906	1999	A02
f	1921	1999	B16
m	1960	1999	A41
f	1925	1999	A41
f	1965	1999	B24
m	1951	1999	B20
f	1910	1999	A15
m	1954	1999	B24
f	1931	1999	A41
f	1927	1999	B18
m	1958	1999	A27
f	1932	1999	A16
m	1921	1999	A41
m	1925	1999	A16
m	1924	1999	B90
f	1921	1999	A16
m	1927	1999	A41
f	1965	1999	B24
m	1934	1999	A16
m	1964	1999	A16
f	1936	1999	A16
m	1956	1999	A16
f	1926	1999	A41
m	1965	1999	B20
f	1935	1999	A89
m	1929	1999	A15
m	1970	1999	B23
m	1922	1999	A16
m	1957	1999	B24
m	1953	1999	A16
m	1947	1999	B24
m	1936	1999	A16
f	1919	1999	B18
m	1999	1999	A41
f	1965	1999	B24
f	1916	1999	A16
m	1935	1999	B18
f	1913	1999	A16
m	1954	1999	A16
m	1921	1999	A16
m	1953	1999	A16
f	1919	1999	A04
f	1952	1999	A16
m	1921	1999	B90
m	1957	1999	B24
f	1974	1999	B24
m	1963	1999	B24
m	1934	1999	A16
m	1934	1999	A16
m	1919	1999	B19
m	1969	1999	B24
m	1924	1999	A02
m	1947	1999	A16
f	1909	1999	A41
m	1922	1999	A41
f	1928	1999	B16
m	1955	1999	B24
m	1950	1999	A41
f	1998	1999	A41
m	1933	1999	B90
f	1955	1999	B90
f	1928	1999	A40
m	1931	1999	A15
f	1975	1999	B24
m	1925	1999	A16
f	1933	1999	A16
f	1925	1999	A16
m	1923	1999	B18
f	1949	1999	A69
f	1923	1999	B18
f	1955	1999	A41
m	1933	1999	A16
m	1933	1999	A16
m	1940	1999	A41
m	1925	1999	A35
f	1929	1999	A41
f	1918	1999	A41
f	1923	1999	A16
m	1949	1999	A15
f	1936	1999	A41
f	1931	1999	B18
f	1933	1999	A41
m	1929	1999	A16
f	1953	1999	A15
m	1936	1999	A16
f	1969	1999	A41
m	1959	1999	A41
f	1939	1999	A41
f	1924	1999	B02
m	1961	1999	B20
f	1927	1999	A41
f	1951	1999	A41
f	1999	1999	A41
m	1931	1999	B19
m	1965	1999	B24
f	1961	1999	B24
m	1940	1999	A16
m	1926	1999	A41
m	1938	1999	A15
m	1941	1999	A15
f	1940	1999	A41
f	1967	1999	B24
m	1929	1999	A41
m	1936	1999	A41
m	1972	1999	A41
f	1954	1999	A15
f	1922	1999	A41
f	1930	1999	A41
m	1933	1999	A41
f	1924	1999	A41
f	1996	1999	A41
m	1927	1999	A15
m	1921	1999	A15
m	1948	1999	A41
f	1936	1999	A41
m	1961	1999	A15
f	1925	1999	A15
m	1934	1999	A15
f	1924	1999	A41
m	1935	1999	B18
m	1941	1999	A15
f	1923	1999	A41
f	1926	1999	A41
m	1914	1999	A19
m	1925	1999	A15
m	1939	1999	A16
m	1926	1999	A15
f	1942	1999	B91
m	1943	1999	A15
m	1928	1999	A86
m	1967	1999	B24
m	1936	1999	A41
m	1954	1999	A15
m	1940	1999	A41
m	1911	1999	A09
f	1920	1999	A35
m	1948	1999	A15
f	1923	1999	A15
f	1937	1999	A41
m	1931	1999	B18
m	1930	1999	B18
f	1932	1999	A41
f	1934	1999	A15
m	1932	1999	A41
f	1935	1999	A41
m	1940	1999	A15
m	1960	1999	A15
f	1907	1999	A02
f	1938	1999	A86
f	1922	1999	A15
m	1911	1999	A16
m	1925	1999	A15
m	1927	1999	A41
m	1932	1999	A15
m	1928	1999	A19
f	1938	1999	A41
m	1941	1999	A41
m	1938	1999	A15
m	1948	1999	A16
m	1953	1999	A15
m	1935	1999	A15
m	1923	1999	A15
f	1940	1999	A16
m	1946	1999	A16
f	1914	1999	A16
m	1956	1999	B90
f	1966	1999	A16
m	1936	1999	A15
f	1927	1999	A35
m	1962	1999	A15
m	1920	1999	B16
m	1923	1999	A15
f	1935	1999	A41
f	1913	1999	A15
f	1981	1999	B16
m	1961	1999	A15
f	1918	1999	A15
m	1942	1999	B90
f	1916	1999	A16
m	1936	1999	A16
f	1922	1999	A18
m	1932	1999	B18
f	1921	1999	A16
m	1925	1999	A16
m	1928	1999	A16
m	1949	1999	A15
m	1928	1999	A15
m	1932	1999	A04
f	1912	1999	B16
m	1933	1999	B18
m	1941	1999	A15
m	1918	1999	A15
f	1914	1999	A15
m	1967	1999	A41
f	1927	1999	A41
f	1931	1999	B18
m	1950	1999	A15
m	1938	1999	A15
f	1922	1999	A18
f	1936	1999	A41
m	1960	1999	A15
f	1915	1999	A15
m	1944	1999	B16
m	1937	1999	A16
m	1936	1999	A19
m	1926	1999	A16
m	1960	1999	A16
m	1912	1999	A19
f	1924	1999	A84
m	1998	1999	A41
m	1941	1999	A16
f	1995	1999	B00
f	1923	1999	A16
f	1986	1999	B18
m	1950	1999	B37
m	1949	1999	A16
m	1952	1999	B20
m	1939	1999	A16
m	1938	1999	A41
m	1930	1999	A16
f	1959	1999	B16
f	1928	1999	A15
f	1926	1999	A41
m	1918	1999	A16
m	1942	1999	A16
m	1924	1999	A16
f	1998	1999	A41
f	1957	1999	A41
m	1948	1999	B24
m	1946	1999	A16
m	1917	1999	A16
m	1975	1999	A39
f	1971	1999	A41
m	1940	1999	A16
m	1928	1999	A16
f	1984	1999	A41
m	1919	1999	A16
m	1965	1999	A15
f	1905	1999	A41
m	1929	1999	B90
m	1928	1999	A16
f	1931	1999	A16
f	1934	1999	B16
f	1934	1999	A16
f	1926	1999	A16
m	1920	1999	A16
m	1932	1999	A16
m	1927	1999	A16
m	1944	1999	A19
m	1955	1999	B18
m	1958	1999	A16
m	1937	1999	B44
f	1919	1999	A41
m	1999	1999	A41
m	1950	1999	A15
m	1929	1999	A16
m	1954	1999	A48
m	1910	1999	B16
m	1912	1999	A86
m	1936	1999	B18
m	1969	1999	B20
f	1932	1999	A41
f	1952	1999	A41
m	1941	1999	A41
m	1974	1999	B20
m	1952	1999	A16
m	1950	1999	A41
f	1915	1999	A04
m	1927	1999	A16
f	1926	1999	A41
m	1918	1999	A15
m	1997	1999	A39
m	1923	1999	A41
m	1969	1999	B20
f	1911	1999	B44
f	1943	1999	A41
m	1932	1999	A15
m	1937	1999	A15
m	1997	1999	A39
m	1934	1999	A15
m	1935	1999	A32
m	1922	1999	A41
f	1931	1999	A41
m	1963	1999	A15
m	1918	1999	A16
m	1921	1999	A41
m	1947	1999	A16
m	1925	1999	A16
f	1996	1999	A39
f	1916	1999	A15
m	1971	1999	B20
f	1930	1999	A41
m	1924	1999	A18
m	1923	1999	A16
m	1998	1999	A41
m	1913	1999	A16
m	1969	1999	B20
f	1997	1999	A41
m	1981	1999	A41
m	1948	1999	A16
f	1923	1999	B17
f	1936	1999	A41
m	1949	1999	A15
f	1904	1999	A09
m	1964	1999	A15
f	1911	1999	A09
f	1929	1999	B90
f	1915	1999	B16
m	1956	1999	A16
f	1949	1999	A41
f	1923	1999	A41
m	1967	1999	B20
m	1947	1999	A16
m	1936	1999	A32
f	1941	1999	A19
m	1913	1999	A15
f	1928	1999	A41
m	1924	1999	A15
m	1969	1999	B22
f	1926	1999	A41
m	1975	1999	B20
m	1935	1999	A15
m	1955	1999	B22
f	1927	1999	A41
m	1947	1999	B54
f	1912	1999	A16
m	1903	1999	A41
m	1941	1999	A16
f	1948	1999	A41
f	1929	1999	A40
f	1907	1999	B16
m	1974	1999	B20
m	1956	1999	B20
m	1962	1999	B20
m	1959	1999	B20
m	1911	1999	A16
f	1947	1999	A41
m	1917	1999	A15
m	1930	1999	A15
f	1940	1999	A41
f	1993	1999	A86
m	1910	1999	A41
f	1939	1999	A41
m	1946	1999	A41
m	1956	1999	B20
f	1946	1999	A15
m	1934	1999	A16
m	1955	1999	A41
m	1946	1999	A41
m	1946	1999	A15
m	1922	1999	A41
f	1968	1999	A41
m	1956	1999	A16
m	1936	1999	B99
m	1912	1999	A16
m	1940	1999	A16
m	1941	1999	A41
f	1925	1999	A41
m	1935	1999	A16
m	1925	1999	B16
m	1945	1999	A16
f	1951	1999	A15
m	1938	1999	A15
m	1919	1999	A16
m	1949	1999	A15
m	1931	1999	A16
m	1934	1999	A15
m	1955	1999	A16
m	1954	1999	A16
m	1999	1999	A41
m	1949	1999	A16
m	1911	1999	A41
f	1993	1999	A41
m	1943	1999	A41
m	1970	1999	B22
m	1965	1999	B20
m	1923	1999	B16
m	1978	1999	A09
m	1949	1999	B18
f	1922	1999	A41
m	1958	1999	A41
m	1929	1999	A41
f	1931	1999	A41
m	1930	1999	A41
m	1948	1999	A15
m	1999	1999	A41
m	1908	1999	A41
m	1931	1999	A41
m	1943	1999	A41
m	1944	1999	A41
f	1919	1999	A41
m	1924	1999	A41
m	1937	1999	B90
m	1909	1999	A41
m	1934	1999	A41
f	1913	1999	A41
m	1916	1999	A41
m	1936	1999	A41
f	1936	1999	B18
f	1934	1999	A41
f	1974	1999	A41
m	1952	1999	A15
f	1999	1999	A41
m	1927	1999	A16
f	1928	1999	A16
f	1934	1999	A16
f	1924	1999	A16
m	1927	1999	A16
m	1919	1999	A40
m	1939	1999	A16
f	1939	1999	A41
f	1999	1999	A41
m	1952	1999	A16
f	1931	1999	A41
f	1997	1999	A41
f	1959	1999	A16
m	1962	1999	A16
m	1948	1999	A16
m	1923	1999	A16
f	1918	1999	A15
f	1917	1999	A16
m	1931	1999	A16
m	1941	1999	A16
m	1914	1999	A16
f	1999	1999	A41
m	1942	1999	A16
f	1926	1999	A41
m	1999	1999	A41
m	1966	1999	A16
m	1936	1999	A15
f	1992	1999	A42
m	1940	1999	A16
m	1943	1999	A15
m	1940	1999	A16
m	1949	1999	A15
f	1934	1999	A15
m	1972	1999	A16
m	1939	1999	A15
m	1925	1999	A16
m	1950	1999	A15
m	1943	1999	A16
m	1970	1999	B23
f	1947	1999	A15
m	1927	1999	A15
m	1935	1999	A15
m	1970	1999	A41
f	1925	1999	A41
m	1999	1999	A41
f	1913	1999	B16
m	1943	1999	B16
f	1960	1999	A15
m	1928	1999	A41
m	1957	1999	A16
m	1933	1999	B16
m	1935	1999	A16
m	1947	1999	A15
m	1926	1999	A41
f	1916	1999	B17
f	1924	1999	B16
m	1914	1999	A16
m	1948	1999	A15
f	1914	1999	A41
m	1952	1999	B16
m	1999	1999	A41
m	1999	1999	A41
m	1946	1999	A15
m	1958	1999	A16
m	1942	1999	A16
f	1913	1999	A16
f	1924	1999	A49
m	1945	1999	A16
m	1925	1999	A41
m	1960	1999	A41
f	1918	1999	A41
m	1944	1999	A81
m	1931	1999	A16
m	1934	1999	A41
f	1999	1999	A41
m	1999	1999	A41
m	1947	1999	B16
m	1956	1999	A41
m	1960	1999	A16
m	1937	1999	A15
f	1999	1999	A41
m	1950	1999	A16
f	1964	1999	B22
f	1967	1999	A16
m	1941	1999	A16
m	1999	1999	A41
m	1999	1999	A41
m	1936	1999	A15
m	1967	1999	B18
f	1934	1999	A15
m	1937	1999	A16
m	1961	1999	A15
m	1930	1999	B90
m	1939	1999	B90
m	1946	1999	A16
m	1943	1999	A16
f	1935	1999	A16
m	1936	1999	A16
m	1913	1999	A16
m	1923	1999	A16
m	1951	1999	A15
m	1958	1999	A16
m	1953	1999	A16
m	1999	1999	A41
f	1971	1999	B24
f	1999	1999	A41
m	1937	1999	A15
f	1919	1999	A41
f	1917	1999	A16
f	1913	1999	A41
f	1933	1999	A41
m	1950	1999	A41
m	1967	1999	A15
f	1933	1999	B18
m	1924	1999	B16
m	1930	1999	A41
f	1932	1999	A41
f	1921	1999	A16
m	1973	1999	B23
m	1959	1999	B20
f	1927	1999	A41
m	1928	1999	B90
m	1951	1999	A41
f	1913	1999	B16
f	1948	1999	A04
f	1919	1999	A41
f	1925	1999	A16
m	1928	1999	B16
m	1942	1999	A16
m	1999	1999	A41
m	1924	1999	A16
m	1958	1999	B21
f	1999	1999	A41
m	1943	1999	A16
m	1999	1999	A41
m	1953	1999	A16
m	1931	1999	A41
f	1957	1999	A16
m	1940	1999	A16
f	1921	1999	A16
m	1924	1999	B16
m	1944	1999	A15
m	1958	1999	A15
m	1932	1999	A16
f	1916	1999	A46
f	1938	1999	A41
m	1935	1999	B19
m	1940	1999	A16
f	1936	1999	A41
m	1939	1999	B90
m	1949	1999	B20
m	1926	1999	A15
f	1937	1999	A15
m	1939	1999	A15
m	1966	1999	B20
m	1942	1999	A16
m	1937	1999	B90
f	1998	1999	A41
m	1925	1999	B19
m	1956	1999	A16
m	1948	1999	A41
f	1948	1999	A16
m	1943	1999	A16
m	1913	1999	B16
m	1946	1999	A16
m	1936	1999	A16
m	1942	1999	A16
m	1923	1999	A16
f	1937	1999	A16
f	1931	1999	A41
m	1938	1999	A16
m	1912	1999	B16
f	1944	1999	A41
m	1999	1999	A41
m	1956	1999	A16
m	1924	1999	A16
m	1933	1999	A15
f	1956	1999	A16
f	1907	1999	A16
m	1953	1999	A52
f	1925	1999	A35
f	1965	1999	A16
m	1956	1999	A16
f	1999	1999	A41
f	1959	1999	A16
f	1956	1999	A16
f	1950	1999	B18
f	1933	1999	B16
m	1932	1999	B16
m	1917	1999	A16
m	1934	1999	A16
f	1921	1999	A41
m	1956	1999	A16
m	1945	1999	A16
m	1921	1999	A16
m	1938	1999	A41
m	1927	1999	A16
f	1926	1999	A41
m	1934	1999	B17
m	1920	1999	A16
m	1931	1999	B16
f	1935	1999	A41
f	1923	1999	A41
m	1951	1999	A41
f	1922	1999	A16
f	1921	1999	A41
m	1932	1999	B59
f	1999	1999	A41
f	1919	1999	B90
f	1998	1999	A41
m	1953	1999	A15
m	1935	1999	A17
m	1926	1999	B19
f	1999	1999	A41
m	1923	1999	A16
m	1998	1999	A09
m	1957	1999	A16
m	1925	1999	B16
f	1966	1999	A87
m	1947	1999	A16
f	1924	1999	A41
m	1948	1999	A16
m	1921	1999	A16
m	1954	1999	A16
m	1943	1999	A16
m	1965	1999	A16
m	1933	1999	A16
f	1940	1999	A16
m	1925	1999	A41
m	1934	1999	A16
m	1932	1999	B90
f	1999	1999	A41
f	1925	1999	A16
m	1951	1999	A16
m	1969	1999	A15
m	1931	1999	A16
f	1938	1999	A41
m	1957	1999	A41
f	1954	1999	A16
m	1940	1999	A15
m	1930	1999	A41
f	1938	1999	A46
f	1966	1999	B20
f	1928	1999	B16
m	1959	1999	A49
m	1959	1999	A16
m	1949	1999	A16
m	1954	1999	A16
f	1969	1999	B20
m	1997	1999	A41
m	1956	1999	A16
m	1933	1999	A16
f	1906	1999	A41
m	1947	1999	A15
f	1947	1999	A41
m	1935	1999	A16
m	1937	1999	A15
m	1940	1999	A15
m	1931	1999	A48
m	1955	1999	A15
f	1922	1999	A41
m	1938	1999	A16
f	1956	1999	A16
m	1950	1999	A41
m	1977	1999	A41
m	1953	1999	A15
m	1944	1999	A15
m	1956	1999	A41
f	1935	1999	A16
m	1941	1999	A15
f	1982	1999	A41
m	1953	1999	A16
m	1936	1999	A15
m	1929	1999	A41
f	1977	1999	A41
f	1927	1999	B16
m	1950	1999	A16
m	1979	1999	A86
f	1942	1999	A16
f	1968	1999	A16
m	1935	1999	A16
m	1948	1999	A15
m	1954	1999	A16
f	1929	1999	A16
f	1976	1999	A15
f	1922	1999	A16
f	1962	1999	A15
m	1960	1999	A16
m	1946	1999	A15
m	1998	1999	A41
m	1945	1999	A17
m	1947	1999	A16
f	1952	1999	A16
m	1957	1999	B90
m	1990	1999	A17
f	1999	1999	A41
f	1932	1999	A15
m	1928	1999	A16
m	1999	1999	A41
m	1916	1999	A41
m	1940	1999	A15
m	1937	1999	B16
m	1951	1999	A16
f	1983	1999	A32
f	1932	1999	A16
m	1942	1999	A16
m	1999	1999	A41
m	1937	1999	A16
f	1915	1999	A16
f	1932	1999	A16
m	1946	1999	A16
f	1930	1999	A15
f	1924	1999	A41
f	1926	1999	A41
m	1960	1999	A41
f	1933	1999	B67
f	1920	1999	A41
m	1958	1999	B16
m	1929	1999	A16
m	1957	1999	B20
m	1951	1999	A16
m	1933	1999	A16
f	1998	1999	A41
m	1949	1999	A15
m	1957	1999	A16
f	1958	1999	A16
m	1931	1999	A16
m	1954	1999	B20
f	1954	1999	A41
f	1999	1999	A41
m	1954	1999	A16
m	1948	1999	B90
m	1954	1999	A16
f	1934	1999	A41
m	1971	1999	B20
m	1949	1999	B90
m	1999	1999	A41
m	1941	1999	A16
m	1959	1999	A16
f	1932	1999	A41
m	1929	1999	A16
f	1932	1999	A41
f	1936	1999	A41
f	1944	1999	A87
m	1931	1999	A41
m	1922	1999	A15
m	1927	1999	B16
m	1938	1999	A15
m	1969	1999	B22
m	1940	1999	A16
m	1926	1999	A41
f	1910	1999	B15
f	1953	1999	A41
m	1939	1999	A41
f	1959	1999	A16
f	1919	1999	A41
m	1931	1999	A16
m	1955	1999	A15
f	1927	1999	A16
m	1949	1999	A16
f	1943	1999	A15
m	1938	1999	A15
m	1999	1999	A41
m	1947	1999	A16
m	1927	1999	A16
m	1958	1999	A15
m	1959	1999	A15
m	1933	1999	A16
m	1927	1999	A16
m	1945	1999	A16
m	1951	1999	A16
m	1931	1999	A16
f	1944	1999	A16
f	1928	1999	B16
f	1999	1999	A41
m	1939	1999	A41
m	1998	1999	A41
m	1939	1999	A41
m	1935	1999	A16
m	1915	1999	A16
m	1944	1999	A16
m	1930	1999	A49
f	1999	1999	A41
m	1936	1999	A17
m	1945	1999	A16
m	1954	1999	A16
m	1950	1999	A15
f	1932	1999	B90
f	1946	1999	A16
f	1917	1999	A46
f	1999	1999	A41
f	1998	1999	A41
m	1930	1999	A16
m	1999	1999	A41
f	1930	1999	A16
m	1952	1999	A16
m	1922	1999	B19
m	1918	1999	A41
m	1954	1999	A15
m	1922	1999	A15
m	1949	1999	A15
f	1916	1999	A15
m	1949	1999	A15
m	1945	1999	A15
m	1939	1999	A16
m	1918	1999	B16
m	1955	1999	A15
m	1924	1999	B18
m	1997	1999	A41
f	1925	1999	A15
m	1924	1999	B16
m	1951	1999	A16
m	1926	1999	B16
f	1916	1999	A16
m	1921	1999	A16
m	1950	1999	B18
m	1917	1999	A16
f	1916	1999	A16
m	1946	1999	A15
m	1908	1999	A16
f	1928	1999	B18
m	1930	1999	B18
f	1916	1999	B18
m	1927	1999	B16
f	1931	1999	A16
m	1952	1999	A16
m	1933	1999	A16
m	1961	1999	A15
m	1923	1999	A15
m	1945	1999	A16
m	1928	1999	A15
m	1925	1999	A16
m	1913	1999	B18
m	1949	1999	A16
f	1942	1999	A16
m	1929	1999	A16
m	1970	1999	A41
m	1922	1999	A16
m	1931	1999	A15
f	1970	1999	A41
m	1948	1999	A15
f	1931	1999	A15
m	1935	1999	A15
f	1922	1999	A42
m	1978	1999	A41
m	1971	1999	B18
m	1926	1999	A16
m	1919	1999	B16
m	1935	1999	A16
m	1924	1999	A16
m	1917	1999	B18
m	1952	1999	A15
m	1922	1999	A16
m	1950	1999	A41
f	1932	1999	A41
m	1913	1999	A16
m	1947	1999	A16
m	1957	1999	A16
m	1999	1999	A04
m	1948	1999	B18
f	1931	1999	B18
f	1931	1999	B18
m	1925	1999	B18
m	1960	1999	B20
f	1916	1999	A41
f	1912	1999	A41
f	1950	1999	A41
f	1955	1999	A16
m	1950	1999	B18
m	1949	1999	B18
f	1924	1999	B18
f	1944	1999	A41
m	1932	1999	B18
f	1919	1999	B18
m	1912	1999	A16
m	1923	1999	B18
m	1936	1999	A16
f	1927	1999	A41
m	1930	1999	A16
m	1973	1999	A16
m	1931	1999	A16
m	1946	1999	A16
m	1933	1999	A16
f	1929	1999	A41
m	1954	1999	A16
f	1930	1999	B18
m	1971	1999	A41
m	1929	1999	A16
f	1915	1999	B19
m	1960	1999	A15
m	1936	1999	A15
m	1958	1999	A15
f	1931	1999	A41
m	1936	1999	A09
f	1910	1999	A40
m	1932	1999	A16
f	1919	1999	A16
m	1995	1999	A41
m	1931	1999	A16
f	1909	1999	A16
m	1932	1999	A16
m	1958	1999	A16
f	1971	1999	A41
f	1951	1999	A16
m	1955	1999	A41
m	1932	1999	B18
m	1927	1999	A16
m	1953	1999	A16
m	1942	1999	A16
m	1998	1999	A09
m	1936	1999	A16
m	1936	1999	B18
f	1949	1999	A15
m	1941	1999	A48
m	1951	1999	B18
m	1940	1999	B18
m	1999	1999	A41
m	1999	1999	A41
f	1913	1999	B90
m	1912	1999	A16
m	1950	1999	A86
[truncated: 36,262 more rows]
